# Supplementary material for: Interlaboratory Validation of a DNA Metabarcoding Assay for Mammalian and Poultry Species to Detect Food Adulteration
Source: Foods. 2022 Apr 12;11(8):1108. doi: 10.3390/foods11081108 (PMC9027865; doi:10.3390/foods11081108)
Supplement: Supplementary file 1 [file foods-11-01108-s001.zip]

Archive with 1 entries (1 files):
- foods-1646732-supplementary.pdf
